# Supplementary material for: Genetic characterization of carrot root shape and size using genome-wide association analysis and genomic-estimated breeding values
Source: Theor Appl Genet. 2021 Nov 15;135(2):605–22. doi: 10.1007/s00122-021-03988-8 (PMC8866378; doi:10.1007/s00122-021-03988-8)
Supplement: Supplementary file 12 — Supplementary file12 (CSV 38 kb) [file 122_2021_3988_MOESM12_ESM.csv]

Genotype	Source	ID
Ames 25076	D. carota 'POL176416' Slovakia	142488
Ames 27398	D. carota 'Z019' Uzbekistan	142490
Ames 27399	D. carota 'Z020' Uzbekistan	142492
Ames 27404	D. carota 'Z045' Uzbekistan	142496
Ames 27414	D. carota 'Z109' Uzbekistan	142498
Ames 29082	D. carota '1' Tunisia	142500
Ames 29182	D. carota 'GSMO 2-28' Georgia	142506
Ames 7701	D. carota 'Juwarot' Germany	142464
Ames 7702	D. carota var. sativus 'Nantskaja Char kovskaja' Russian Federation	142466
Ames 7705	D. carota var. sativus 'Chibinskaja' Russian Federation	142468
Ames 7706	D. carota var. sativus 'Primato' Netherlands	142470
Ames 7711	D. carota var. sativus 'Fortuna' Germany	142472
Ames 7713	D. carota var. sativus 'Santene 2461' Former Soviet Union	142474
Ames 7715	D. carota var. sativus 'Amager' Poland	142476
NSL 199856	D. carota '8080M' United States	142542
NSL 199857	D. carota 'F524C' United States	142544
NSL 199859	D. carota '6439M' United States	142546
NSL 199860	D. carota '6274M' United States	142548
NSL 199861	D. carota '4367S' United States	142550
NSL 199865	D. carota '3080M' United States	142552
NSL 199868	D. carota '9253M' United States	142554
NSL 22994	D. carota 'TIP TOP NANTES' United States	142522
NSL 26501	D. carota 'EMPRESS' United States	142524
NSL 26502	D. carota 'LONG IMPERATOR 11B' United States	142526
NSL 26503	D. carota 'NANTES' United States	142528
NSL 34344	D. carota 'WISSYN 6' United States	142532
NSL 34346	D. carota 'WISSYN 171' United States	142534
NSL 52533	D. carota 'PACESETTER' United States	142536
NSL 54098	D. carota 'HICOLOR 9' United States	142538
NSL 6162	D. carota 'CHANTENAY/MODEL' United States	142508
NSL 6166	D. carota 'CHANTENAY RED CORE HALL TYPE' United States	142510
NSL 6168	D. carota 'CHANTENAY ROYAL' United States	142512
NSL 6172	D. carota 'DANVERS RED CORE' United States	142514
NSL 6193	D. carota 'SELECT DANVERS 247P' United States	142516
NSL 65838	D. carota 'GOLD PAK 28' United States	142540
NSL 6619	D. carota 'CHANTENAY' United States	142518
NSL 9333	D. carota 'NANTES CORELESS' United States	142520
PI 163234	D. carota 'Gajar' India	142556
PI 163239	D. carota 'Gajar Desi' India	142562
PI 163240	D. carota 'Gajar' India	142564
PI 163241	D. carota 'Gajar' India	142566
PI 164136	D. carota 'Gajar' India	142568
PI 164344	D. carota 'Carat' India	142570
PI 164388	D. carota 'Gajar' India	142572
PI 164461	D. carota 'Gajar' India	142574
PI 164798	D. carota 'Gajar' India	142578
PI 164942	D. carota 'Kartal' Turkey	142580
PI 164943	D. carota '19' Turkey	142582
PI 165484	D. carota 'Gajar' India	142586
PI 165522	D. carota 'Gajar' India	142588
PI 167055	D. carota '252' Turkey	142590
PI 167082	D. carota '279' Turkey	142592
PI 167143	D. carota '340' Turkey	142594
PI 167211	D. carota 'Havuc' Turkey	142596
PI 169482	D. carota '2198' Turkey	142600
PI 169484	D. carota '2357' Turkey	142604
PI 169485	D. carota '2416' Turkey	142606
PI 169486	D. carota '2625' Turkey	142608
PI 169487	D. carota '2701' Turkey	142610
PI 169490	D. carota '3583' Turkey	142616
PI 171641	D. carota '6821' Turkey	142618
PI 171642	D. carota '6856' Turkey	142620
PI 171643	D. carota '6915' Turkey	142622
PI 171644	D. carota '7117' Turkey	142624
PI 171645	D. carota '7306' Turkey	142626
PI 172890	D. carota '8210' Turkey	142632
PI 172891	D. carota '8229' Turkey	142634
PI 172893	D. carota '8496' Turkey	142638
PI 172894	D. carota '8544' Turkey	142640
PI 173687	D. carota '7882' Turkey	142642
PI 173688	D. carota '8612' Turkey	142644
PI 174202	D. carota '8073' Turkey	142646
PI 174205	D. carota '8123' Turkey	142648
PI 174206	D. carota '8238' Turkey	142650
PI 174207	D. carota '8386' Turkey	142652
PI 174208	D. carota '8791' Turkey	142654
PI 174828	D. carota 'Gajar' India	142656
PI 175715	D. carota '5993' Turkey	142658
PI 175716	D. carota '9064' Turkey	142660
PI 175717	D. carota '9114' Turkey	142662
PI 175718	D. carota 'Siripurcuklu' Turkey	142664
PI 175719	D. carota '9714' Turkey	142666
PI 176556	D. carota '8848' Turkey	142668
PI 176557	D. carota '8990' Turkey	142670
PI 176558	D. carota '9235' Turkey	142672
PI 176559	D. carota '9193' Turkey	142674
PI 176560	D. carota '9400' Turkey	142676
PI 176561	D. carota '9426' Turkey	142678
PI 176563	D. carota '9482' Turkey	142682
PI 176564	D. carota '9527' Turkey	142684
PI 176565	D. carota '9541' Turkey	142686
PI 176969	D. carota '9290' Turkey	142688
PI 176970	D. carota '9359' Turkey	142690
PI 177379	D. carota '4420' Turkey	142692
PI 177383	D. carota '9797' Syria	142696
PI 177384	D. carota 'Beledi' Syria	142698
PI 178900	D. carota '9666' Turkey	142700
PI 179275	D. carota '4966' Turkey	142702
PI 179276	D. carota '5113' Turkey	142704
PI 179277	D. carota '9883' Iraq	142706
PI 179690	D. carota 'Gajar' India	142712
PI 179932	D. carota 'Gajar' India	142714
PI 180436	D. carota 'Kandmul' India	142716
PI 181052	D. carota '8604' Pakistan	142720
PI 181765	D. carota '9949' Lebanon	142722
PI 181766	D. carota '9953' Lebanon	142724
PI 181767	D. carota '9973' Lebanon	142726
PI 181880	D. carota 'Fance' Syria	142728
PI 182204	D. carota '10449' Turkey	142730
PI 182206	D. carota '10587' Turkey	142732
PI 182207	D. carota '10632' Turkey	142734
PI 183401	D. carota 'Gajar' India	142738
PI 187234	D. carota 'Red Giant (Obtuse of Flakkee)' Belgium	142740
PI 187235	D. carota 'Nantes No. 1' Belgium	142742
PI 187236	D. carota 'Nantes No.2' Belgium	142744
PI 187237	D. carota 'Touchon' Belgium	142746
PI 193504	D. carota 'Nantaise' Ethiopia	142748
PI 196847	D. carota '10065' Ethiopia	142750
PI 200876	D. carota 'RWL 4275' Afghanistan	142752
PI 204575	D. carota '195' Turkey	142754
PI 204702	D. carota '187' Turkey	142756
PI 204703	D. carota '209' Turkey	142758
PI 204704	D. carota '426' Turkey	142760
PI 205997	D. carota 'Amsterdamer OE/47' Sweden	142762
PI 205998	D. carota 'London Torg' Sweden	142764
PI 205999	D. carota 'Regulus W:s/44' Sweden	142766
PI 206960	D. carota '952' Turkey	142768
PI 207480	D. carota '12618' Afghanistan	142770
PI 211024	D. carota '12977' Afghanistan	142772
PI 211590	D. carota '12770' Afghanistan	142774
PI 211591	D. carota '12894' Afghanistan	142776
PI 211592	D. carota '12963' Afghanistan	142778
PI 212096	D. carota '993385' Afghanistan	142780
PI 218076	D. carota 'Garga serk' Pakistan	142784
PI 219914	D. carota '10' Afghanistan	142786
PI 220014	D. carota 'Zardak (Carrot)' Afghanistan	142788
PI 220285	D. carota 'Zardak (Carrot)' Afghanistan	142790
PI 220517	D. carota 'Zardak (Carrot)' Afghanistan	142792
PI 220657	D. carota 'Zardak (Carrot)' Afghanistan	142794
PI 220794	D. carota 'Zardak (Carrot)' Afghanistan	142796
PI 220795	D. carota '450' Afghanistan	142798
PI 221924	D. carota 'Zardak (Carrot)' Afghanistan	142800
PI 222249	D. carota '1436' Iran	142802
PI 222250	D. carota '1437' Iran	142804
PI 222723	D. carota 'Havy' Iran	142806
PI 222794	D. carota 'Havij (carrot)' Iran	142808
PI 223360	D. carota 'Havij (carrot)' Iran	142810
PI 223361	D. carota '1540' Iran	142812
PI 223504	D. carota 'Zerdek' Afghanistan	142816
PI 223777	D. carota 'Zardak (Carrot)' Afghanistan	142818
PI 224689	D. carota Myanmar	142820
PI 225866	D. carota 'Amager No. 23' Denmark	142822
PI 225867	D. carota 'Amsterdam No. 378' Denmark	142824
PI 225868	D. carota 'Chantenay Red Core No. 36' Denmark	142826
PI 225869	D. carota 'Gonsenheimer No. 412' Denmark	142828
PI 225870	D. carota 'Nantes No. 20' Denmark	142830
PI 225871	D. carota 'Nantes No. 38' Denmark	142832
PI 225872	D. carota 'Touchon No. 26' Denmark	142834
PI 225937	D. carota Sweden	142836
PI 226043	D. carota 'San Nai No. 1954.8' Japan	142838
PI 226309	D. carota 'Primary 61 Chapingo' Mexico	142840
PI 226310	D. carota 'Primary 62 Chapingo' Mexico	142842
PI 226464	D. carota '14770' Iran	142844
PI 227014	D. carota 'Habitch' Iran	142846
PI 227116	D. carota 'Sweetcrop' New Zealand	142848
PI 230243	D. carota '15393' Iran	142852
PI 230723	D. carota Netherlands	142854
PI 232073	D. carota 'Cape Market' South Africa	142856
PI 234619	D. carota 'Cape Market' South Africa	142858
PI 234620	D. carota 'Chantenay' South Africa	142860
PI 234621	D. carota 'Oxheart' South Africa	142862
PI 234622	D. carota 'Taranaki Improved' New Zealand	142864
PI 249535	D. carota 'Nantesa' Spain	142870
PI 251522	D. carota 'Havij (or Zardak) [both mean carrot]' Iran	142874
PI 254552	D. carota 'Zardak Tabur (Zardak = carrot)' Afghanistan	142876
PI 256065	D. carota '1' Afghanistan	142878
PI 261613	D. carota 'D 74' Spain	142882
PI 261614	D. carota 'St. Valerio' Spain	142884
PI 261646	D. carota 'Nakumura Senkofuto' Japan	142888
PI 261647	D. carota 'MS Langum' Japan	142890
PI 261648	D. carota 'Kokubu' Netherlands	142892
PI 261649	D. carota 'Flakheese' Netherlands	142894
PI 261650	D. carota 'High Carotene' Netherlands	142896
PI 261781	D. carota 'Primerough 1' France	142898
PI 261782	D. carota 'Rouge la Merveille' France	142900
PI 261783	D. carota 'Rouge Muscade' France	142902
PI 263016	D. carota 'DC 56001' United Kingdom	142904
PI 263019	D. carota 'D 267' United Kingdom	142906
PI 263022	D. carota 'Long Red Stump' United Kingdom	142908
PI 263024	D. carota 'Gonsenheim' United Kingdom	142912
PI 263601	D. carota 'D 27' France	142914
PI 264232	D. carota 'Chantenay Red Cored' France	142916
PI 264233	D. carota 'Claudia (Earliest Nantes)' France	142918
PI 264234	D. carota 'Flakkee' France	142920
PI 264235	D. carota 'Horn Red Apple' France	142922
PI 264236	D. carota 'Nantes Improved A 17' France	142924
PI 264237	D. carota 'Vertou' France	142926
PI 264238	D. carota 'Giant Chantenay' France	142928
PI 264543	D. carota 'Kintoki' Japan	142930
PI 264669	D. carota 'Mohren Bauers Kieler Dunkelorange' Germany	142932
PI 267089	D. carota 'Akushinshaya' Russian Federation	142934
PI 267090	D. carota 'Imaki Surk (Vieaki Surkh)' Tajikistan	142936
PI 267091	D. carota 'Mirzoi Zholtaya 304' Former Soviet Union	142938
PI 268382	D. carota '292' Afghanistan	142940
PI 269316	D. carota 'Vertou' Sweden	142942
PI 269317	D. carota 'London Torg' Sweden	142944
PI 269318	D. carota 'London Torg II' Sweden	142946
PI 269319	D. carota 'Nantes' Sweden	142948
PI 269320	D. carota 'Regulus' Sweden	142952
PI 269321	D. carota 'Regulus II' Sweden	142954
PI 269322	D. carota 'Amsterdamer' Sweden	142956
PI 269486	D. carota '633' Pakistan	142958
PI 269487	D. carota '846' Pakistan	142960
PI 269488	D. carota '915' Pakistan	142962
PI 271044	D. carota India	142964
PI 271470	D. carota 'Gajer' India	142966
PI 271471	D. carota '1164' India	142968
PI 272258	D. carota 'Cape Market' South Africa	142972
PI 273658	D. carota '1898' Ethiopia	142974
PI 274789	D. carota India	142976
PI 276325	D. carota 'Nantes Ndr. Munkegaard II' Denmark	142978
PI 277285	D. carota 'Champion Scarlet Horn' India	143004
PI 277668	D. carota 'Amsterdam Forcing' Netherlands	142980
PI 277669	D. carota 'Amsterdam Vollegronds' Netherlands	142982
PI 277709	D. carota 'Amsterdammer Bak' Netherlands	142984
PI 277710	D. carota 'Amsterdamse Zoete Bak' Netherlands	142986
PI 277711	D. carota 'Springtime' Netherlands	142988
PI 279772	D. carota '45' Belgium	142994
PI 279777	D. carota var. atrorubens '2' Egypt	142998
PI 279788	D. carota subsp. carota '19' Austria	143000
PI 280702	D. carota '5' Slovakia	143006
PI 282480	D. carota 'Osinskaya' Former Soviet Union	143008
PI 284700	D. carota 'London Torg Kampe' Sweden	143010
PI 284701	D. carota 'Regulus Imperial' Sweden	143012
PI 284773	D. carota 'Regulus Imperial (Weibull's Original)' Sweden	143014
PI 285612	D. carota 'Amager' Poland	143016
PI 285613	D. carota 'Amsterdamska' Poland	143018
PI 285614	D. carota 'Lenka' Poland	143020
PI 285615	D. carota 'Londynska' Poland	143022
PI 285616	D. carota 'Nantejska' Poland	143024
PI 285617	D. carota 'Perfekcja' Poland	143026
PI 285618	D. carota 'Pierwszy Zbior' Poland	143028
PI 285619	D. carota 'Biala Zielonoglowa PZHR' Poland	143030
PI 285620	D. carota 'Biala Zielonoglowa SWHN' Poland	143032
PI 285621	D. carota 'Lobberychska Busczynski' Poland	143034
PI 285622	D. carota 'Lobberychska SWHN' Poland	143036
PI 285623	D. carota 'St. Valery' Poland	143038
PI 287518	D. carota 'IW 1949' India	143040
PI 288243	D. carota 'Balady X Chantenay' Egypt	143044
PI 288458	D. carota '222' India	143048
PI 288765	D. carota '422' India	143056
PI 289700	D. carota 'All Seasons' Australia	143058
PI 290762	D. carota 'Berlicum' Netherlands	143060
PI 294079	D. carota 'Heian-sanzun-ninjin' Japan	143062
PI 294080	D. carota 'Kinko-sanzun-ninjin' Japan	143064
PI 294081	D. carota 'Kurenai-sanzun-ninjin' Japan	143066
PI 294082	D. carota 'M.S.-sanzun-ninjin' Japan	143068
PI 294083	D. carota 'Senko-sanzun-ninjin' Japan	143070
PI 294084	D. carota 'Kokubu-senko-onoga-ninjin' Japan	143072
PI 294086	D. carota 'Aichi-gosun-ninjin' Japan	143074
PI 294087	D. carota 'Senko-gosun-ninjin' Japan	143076
PI 294088	D. carota 'Tokinashi-gosun-ninjin' Japan	143078
PI 294089	D. carota 'Tokyo-gosun-ninjin' Japan	143080
PI 294090	D. carota 'Sapporo-futo-ninjin' Japan	143082
PI 294637	D. carota 'Baladi' Jordan	143084
PI 305443	D. carota subsp. sativus '62182 (sel. from PI 173687)' Turkey	143090
PI 306588	D. carota 'Takii's Scarlet Chantenay' Japan	143092
PI 306810	D. carota 'Topweight' New Zealand	143094
PI 308981	D. carota '2947' Romania	143096
PI 319858	D. carota 'Early Scarlet Wonder' Japan	143098
PI 319859	D. carota 'Heian Long Scarlet Wonder' Japan	143100
PI 319860	D. carota 'Takii's Scarlet Wonder' Japan	143102
PI 321688	D. carota 'Kintoki (Early strain)' Japan	143104
PI 321689	D. carota 'Kintoki (Regular strain)' Japan	143106
PI 324240	D. carota 'Fortuna' Sweden	143108
PI 324241	D. carota 'Minerva' Sweden	143110
PI 325984	D. carota 'K 1569' Russian Federation	143112
PI 325985	D. carota 'K 1582' Russian Federation	143114
PI 325986	D. carota 'K 1642' Lithuania	143116
PI 325987	D. carota 'K 1645' Lithuania	143118
PI 325988	D. carota 'K 1653' Lithuania	143120
PI 325989	D. carota 'Nantskaja 4' Russian Federation	143122
PI 325990	D. carota 'Gribovskaja 514' Russian Federation	143124
PI 325991	D. carota 'Valeria 5' Russian Federation	143126
PI 325992	D. carota 'Moskovskaja Zimniaja A-515' Russian Federation	143128
PI 325993	D. carota 'Parizskaja (Parisian) Karotel 443' Russian Federation	143130
PI 325995	D. carota 'Shantene skvirskoe' Ukraine	143134
PI 325996	D. carota 'Nesravnennaja' Ukraine	143136
PI 325997	D. carota 'K 1706' Ukraine	143138
PI 325998	D. carota 'K 1707' Ukraine	143140
PI 325999	D. carota 'Nantskaja Harkovskaja' Ukraine	143142
PI 326000	D. carota 'Nantskaja 14' Ukraine	143144
PI 326001	D. carota 'Gavrilovskaja' Ukraine	143146
PI 326002	D. carota 'Biriucekutskaja 415' Ukraine	143148
PI 326003	D. carota 'Shantene 2461' Russian Federation	143150
PI 326004	D. carota 'Altajskaja ukorocennaja' Former Soviet Union	143152
PI 326005	D. carota 'Hibinskaja' Russian Federation	143154
PI 326006	D. carota 'Geranda' Russian Federation	143156
PI 326007	D. carota 'Leningradskaja' Russian Federation	143158
PI 326009	D. carota 'Mirzoi Krasnaia (red) 228' Uzbekistan	143160
PI 326010	D. carota 'Mshaki-surk' Tajikistan	143162
PI 326011	D. carota 'Tushon' Lithuania	143164
PI 326012	D. carota 'Nantskaja Goriskaja' Georgia	143166
PI 326013	D. carota 'Sibirskaja Krasnaja' Russian Federation	143168
PI 326014	D. carota 'Leninakanskaja' Armenia	143170
PI 326015	D. carota 'Korsunskaja uluchshennaja M-15' Russian Federation	143172
PI 339252	D. carota '8Hv-2' Turkey	143176
PI 339254	D. carota '8Hv-10' Turkey	143178
PI 341204	D. carota 'Flakkee' France	143180
PI 341205	D. carota 'Nantaise B' France	143182
PI 341206	D. carota 'Nantaise de Maininet' France	143184
PI 341207	D. carota 'Parisienne Forcer' France	143186
PI 341208	D. carota 'Prim Rouge' France	143188
PI 341209	D. carota 'Touchon' France	143190
PI 344072	D. carota '22681' Turkey	143192
PI 344110	D. carota 'Londynska' Poland	143194
PI 344360	D. carota 'Yerli Havuc' Turkey	143196
PI 344361	D. carota 'Renklin' Turkey	143198
PI 344362	D. carota 'Kirmiza' Turkey	143200
PI 344363	D. carota '126' Turkey	143202
PI 344364	D. carota '147' Turkey	143204
PI 357975	D. carota 'Stipski' Former Serbia and Montenegro	143210
PI 357976	D. carota 'Dolg' Former Serbia and Montenegro	143212
PI 357977	D. carota 'Ohridski' Former Serbia and Montenegro	143214
PI 357978	D. carota 'Konusividen' Former Serbia and Montenegro	143216
PI 357979	D. carota 'Domasen' Former Serbia and Montenegro	143218
PI 357980	D. carota 'Kumanovski' Former Serbia and Montenegro	143220
PI 357981	D. carota 'Prilepski' Former Serbia and Montenegro	143222
PI 357982	D. carota 'Domasen' Former Serbia and Montenegro	143224
PI 357983	D. carota 'Stara sorta' Former Serbia and Montenegro	143226
PI 357984	D. carota 'Mesten' Former Serbia and Montenegro	143228
PI 357985	D. carota 'Tromak' Former Serbia and Montenegro	143230
PI 357986	D. carota 'Tap' Former Serbia and Montenegro	143232
PI 357987	D. carota 'Dolg' Former Serbia and Montenegro	143234
PI 357988	D. carota 'Bitolski' Macedonia	143236
PI 368620	D. carota 'Dolg' Former Serbia and Montenegro	143238
PI 368621	D. carota 'Crven' Former Serbia and Montenegro	143240
PI 368622	D. carota 'Obicen' Former Serbia and Montenegro	143242
PI 368623	D. carota 'Vratnick' Former Serbia and Montenegro	143244
PI 369349	D. carota 'Sapporo Large Long' Japan	143246
PI 370505	D. carota 'Mesten' Former Serbia and Montenegro	143248
PI 378533	D. carota 'Haubner Rubin Nz' Germany	143250
PI 378882	D. carota 'Konfrix' Germany	143252
PI 378883	D. carota 'Kondulus' Germany	143254
PI 379325	D. carota 'Trgoviski' Former Serbia and Montenegro	143256
PI 379327	D. carota 'Siljasti' Former Serbia and Montenegro	143258
PI 379328	D. carota 'Prizrenski' Former Serbia and Montenegro	143260
PI 379420	D. carota 'Prilepski' Former Serbia and Montenegro	143262
PI 418967	D. carota 'Sian, Chi-Tou' China	143264
PI 419042	D. carota var. sativus 'Hong Ting Hsian' China	143266
PI 419084	D. carota var. sativus 'Red Carrot' China	143268
PI 419109	D. carota var. sativus 'Huang pi, hu lo pu (yellow skin carrot)' China	143270
PI 419110	D. carota var. sativus 'Pien kan hung (red)' China	143272
PI 419184	D. carota var. sativus 'Pan Te Hung' China	143274
PI 430524	D. carota 'VIR 205' Azerbaijan	143276
PI 430525	D. carota subsp. carota 'VIR 233' Afghanistan	143278
PI 430526	D. carota 'Derbentskaja' Russian Federation	143280
PI 430527	D. carota 'Murzon' Uzbekistan	143282
PI 430528	D. carota 'Msaki 195' Uzbekistan	143284
PI 430529	D. carota 'Mirzon Zeltaja' Uzbekistan	143286
PI 430530	D. carota 'Msakisupx' Tajikistan	143288
PI 430531	D. carota 'VIR 2075' Azerbaijan	143290
PI 430532	D. carota 'VIR 2207' Russian Federation	143292
PI 430533	D. carota 'VIR 2263' Iraq	143294
PI 430534	D. carota 'VIR 2278' Afghanistan	143296
PI 432898	D. carota var. sativus '481' China	143298
PI 432899	D. carota var. sativus 'Chang hong' China	143300
PI 432900	D. carota var. sativus 'Yellow carrot 11' China	143302
PI 432901	D. carota var. sativus 'Yellow carrot 12' China	143304
PI 432902	D. carota var. sativus 'Xiao fing' China	143306
PI 432903	D. carota var. sativus 'Sa 101' China	143308
PI 432904	D. carota var. sativus 'H 001' China	143310
PI 432905	D. carota var. sativus 'Sa 102' China	143312
PI 432906	D. carota var. sativus 'Sa 103' China	143314
PI 436674	D. carota var. sativus China	143316
PI 451752	D. carota var. sativus 'Lange witte groen kop' Netherlands	143318
PI 451753	D. carota var. sativus 'Blariacus 801' Netherlands	143320
PI 451754	D. carota var. sativus 'Mollestaart' Netherlands	143322
PI 451755	D. carota var. sativus 'Lange gele stomper' Netherlands	143324
PI 451756	D. carota var. sativus 'Lange gele Koe' Netherlands	143326
PI 451757	D. carota var. sativus 'Flakee Samo' Netherlands	143328
PI 451758	D. carota var. sativus 'Lopee' Netherlands	143330
PI 451759	D. carota var. sativus 'Opbrenger' Netherlands	143332
PI 451760	D. carota var. sativus 'Flavius' Netherlands	143334
PI 451761	D. carota var. sativus 'Mommersteeg Lange gele stoppel' Netherlands	143336
PI 458857	D. carota var. sativus 'Ca 2-1' Russian Federation	143338
PI 458858	D. carota var. sativus 'Ca 2-2' Russian Federation	143340
PI 458859	D. carota var. sativus 'Ca 3-1' Russian Federation	143342
PI 458860	D. carota var. sativus 'Natez' Russian Federation	143344
PI 478370	D. carota var. sativus 'O 70' China	143346
PI 478884	D. carota subsp. carota 'K955/62' Netherlands	143348
PI 483348	D. carota var. sativus 'Fall-5 (Sinhukjen-5)' Japan	143350
PI 483349	D. carota var. sativus 'Spring F1 (Spring Favor)' Korea, South	143352
PI 483350	D. carota var. sativus 'Spring-5 (Hong Sim-5)' Japan	143354
PI 483351	D. carota var. sativus 'HY Summer Favor' Korea, South	143356
PI 483352	D. carota var. sativus 'Summer-5' Japan	143358
PI 502239	D. carota 'Cape Market' South Africa	143360
PI 502347	D. carota 'AR-254' Uzbekistan	143362
PI 502348	D. carota 'AR-255' Uzbekistan	143364
PI 502654	D. carota 'PAK 10100' Pakistan	143366
PI 502655	D. carota 'PAK 10103' Pakistan	143368
PI 502656	D. carota 'PAK 10205' Pakistan	143370
PI 502913	D. carota 'Duwicker' Germany	143372
PI 502914	D. carota 'Long red blunt' Germany	143374
PI 502915	D. carota 'Long red giants' Germany	143378
PI 502916	D. carota 'Marktgartner' Austria	143380
PI 502917	D. carota 'Nantaise' Germany	143382
PI 502918	D. carota 'Rondo' Germany	143384
PI 502919	D. carota 'Rotin' Germany	143386
PI 502920	D. carota 'Short Early Duwicker' Germany	143388
PI 503342	D. carota 'Nantskaja Jygeva' Estonia	143390
PI 503343	D. carota 'Garduoles' Lithuania	143392
PI 503344	D. carota 'Gauses' Lithuania	143394
PI 503345	D. carota 'Shatria 151-12-3' Lithuania	143396
PI 506444	D. carota '80821' Kazakhstan	143398
PI 506445	D. carota Kazakhstan	143400
PI 508470	D. carota var. sativus 'Spring favor' Korea, South	143402
PI 508471	D. carota var. sativus 'Summer favor' Korea, South	143404
PI 508472	D. carota var. sativus 'Prolific 5' Korea, South	143406
PI 508473	D. carota var. sativus 'Red core' Korea, South	143408
PI 508474	D. carota var. sativus 'Spring early' Korea, South	143410
PI 509433	D. carota var. sativus 'Kirmizi-siyah havuc (Red-black carrot)' Turkey	143412
PI 509434	D. carota var. sativus 'Kirmizi havuc (Red carrot)' Turkey	143414
PI 509435	D. carota var. sativus 'Havuc (carrot)' Turkey	143416
PI 515990	D. carota var. sativus 'VII-1-158' Hungary	143418
PI 515992	D. carota var. sativus 'VII-1-234' Hungary	143420
PI 515993	D. carota var. sativus 'VII-1-235' Hungary	143422
PI 515994	D. carota var. sativus 'VII-1-239' Hungary	143424
PI 515995	D. carota var. sativus 'VII-1-240' Hungary	143426
PI 515996	D. carota var. sativus 'VII-1-245' Hungary	143428
PI 515997	D. carota var. sativus 'VII-1-251' Hungary	143430
PI 515998	D. carota var. sativus 'VII-1-252' Hungary	143432
PI 515999	D. carota var. sativus 'VII-1-253' Hungary	143434
PI 516000	D. carota var. sativus 'Keszthelyi Hengeres' Hungary	143436
PI 516001	D. carota var. sativus 'Fertodi Voros' Hungary	143438
PI 522173	D. carota 'Benifuku Fuyugosi 5 Sun' Japan	143440
PI 522174	D. carota 'Benifuku 4 Sun' Japan	143442
PI 522175	D. carota 'Benifuku 625' Japan	143444
PI 522176	D. carota 'Benifuku Harumaki 5 Sun' Japan	143446
PI 522177	D. carota 'Kyokujitu 5 Sun' Japan	143448
PI 522178	D. carota 'Kyokujitu 5 Sun 2 Gou' Japan	143450
PI 531325	D. carota 'Fertodi Voros' Hungary	143454
PI 531326	D. carota 'Kiskunhalasi' Hungary	143456
PI 531329	D. carota 'Nyiregyhazi 3' Hungary	143458
PI 535882	D. carota 'Jawa' Poland	143462
PI 535883	D. carota 'Koral' Poland	143464
PI 535884	D. carota 'Lenka' Poland	143466
PI 535885	D. carota 'Perfekcja' Poland	143468
PI 535886	D. carota 'Pierswzy Zbior' Poland	143470
PI 535887	D. carota 'Selecta' Poland	143472
PI 537093	D. carota 'New Kurota' Korea, South	143474
PI 540418	D. carota 'U044' Uzbekistan	143476
PI 540419	D. carota 'Mirzoe Mushtak' Uzbekistan	143478
PI 540422	D. carota 'U110' Uzbekistan	143480
PI 632381	D. carota 'Yellow Belgian' United States	143482
PI 632382	D. carota 'Burpees Oxhart' United States	143484
PI 632383	D. carota 'Gold Pak' United States	143486
PI 632384	D. carota 'Goldinhart' United States	143488
PI 632385	D. carota 'Imperator Long Type Short Top' United States	143490
PI 632386	D. carota 'James Intermediate' United States	143492
PI 632387	D. carota 'Tablequeen' United States	143494
PI 632388	D. carota 'Coreless Chantenay' United States	143496
PI 632389	D. carota 'Dutch Horn' Netherlands	143498
PI 632390	D. carota 'Long Imperator II' United States	143500
PI 632391	D. carota 'Long Imperator 58' United States	143502
PI 632392	D. carota 'New Early Coreless' United States	143504
PI 632393	D. carota 'Waltham Hicolor' United States	143506
PI 632394	D. carota 'Popsicle' United States	143508
PI 632395	D. carota 'Red Cone' United States	143510
PI 634649	D. carota 'Canners Special' United States	143512
PI 634650	D. carota 'Chantenay/Model' United States	143514
PI 634651	D. carota 'Chantenay Long Type' United States	143516
PI 634652	D. carota 'Long Orange' United States	143518
PI 634653	D. carota 'Tendersweet' United States	143520
PI 634654	D. carota 'Waltham Hicolor' United States	143522
PI 634655	D. carota 'Woods Scarlet Intermediate' United States	143524
PI 634656	D. carota 'Airliner' United States	143526
PI 634657	D. carota 'Nantes Tip Top' Netherlands	143528
PI 634658	D. carota 'C Saint Fiacre' France	143530
PI 642755	D. carota 'French Forcing' United States	143532
PI 642756	D. carota 'Amsterdam Coreless' Netherlands	143534
PI 642757	D. carota 'Early Golden Ball' Netherlands	143536
PI 642758	D. carota 'Aarhus Market' Denmark	143538
PI 642759	D. carota 'Best of All' United Kingdom	143540
PI 642760	D. carota 'Wonderkugel' Switzerland	143542
PI 642761	D. carota 'Oxheart' United States	143544
PI 643114	D. carota 'White Belgian' United States	143546
PI 643115	D. carota 'Tiny Sweet' United States	143548
PI 643116	D. carota 'Chanticleer' United States	143550
PI 643117	D. carota 'Fidler's Exhibition' Unknown	143552
PI 643118	D. carota 'Selected Long Orange Improved' United States	143554
PI 643119	D. carota 'Tilques' France	143556
PI 643120	D. carota 'Prinant' United States	143558
PI 652118	D. carota 'Nantaise (A Forcer)' France	143560
PI 652121	D. carota subsp. carota 'Shin Kurodane Gosun' Japan	143564
PI 652122	D. carota subsp. carota 'Sone' Japan	143566
PI 652123	D. carota subsp. carota 'US Harumaki Gosun' Japan	143568
PI 652124	D. carota subsp. carota 'Tamahata Yonsun' Japan	143570
PI 652125	D. carota subsp. carota 'Sankimaki Sanzun' Japan	143572
PI 652126	D. carota subsp. carota 'Shinshuusenkou Oonaga' Japan	143574
PI 652127	D. carota subsp. carota 'Tokinashi Gosun' Japan	143576
PI 652128	D. carota subsp. carota 'Nakamura Senkou Futo' Japan	143578
PI 652129	D. carota subsp. carota 'Manpukuji Senkou Oonaga' Japan	143580
PI 652130	D. carota subsp. carota 'Senkou Sapporo Futo' Japan	143582
PI 652131	D. carota subsp. maximus 'Sapporo Futo' Japan	143584
PI 652132	D. carota subsp. maximus 'Sapporo Futo' Japan	143586
PI 652133	D. carota subsp. carota 'Ooneko Senkou Oonaga' Japan	143588
PI 652134	D. carota subsp. maximus 'Magome Sanzun' Japan	143590
PI 652135	D. carota subsp. carota 'Shinshuu Senkou Oonaga' Japan	143592
PI 652136	D. carota subsp. carota 'Shin Kuroda Gosun' Japan	143594
PI 652137	D. carota var. sativus 'Kouyou Gosun' Japan	143596
PI 652138	D. carota var. sativus 'Yoshino' Japan	143598
PI 652146	D. carota var. sativus 'Muscade' Morocco	143604
PI 652147	D. carota var. sativus 'Rosal' Netherlands	143606
PI 652149	D. carota var. sativus 'Olympia' Czech Republic	143610
PI 652151	D. carota var. sativus 'Dau 126/77/76' Germany	143612
PI 652152	D. carota var. sativus 'Yates Market King' United Kingdom	143614
PI 652153	D. carota var. sativus 'Fakkel Mix' Netherlands	143616
PI 652154	D. carota var. sativus 'Feonia' Netherlands	143618
PI 652155	D. carota var. sativus 'Flakker' Hungary	143622
PI 652156	D. carota var. sativus 'Stupicka Polodlouha' Czech Republic	143624
PI 652157	D. carota var. sativus 'Vesta Vennaja' Former Soviet Union	143626
PI 652158	D. carota var. sativus 'Landrace 1982:404' Georgia	143628
PI 652159	D. carota var. sativus 'Dau K5772/83/76' New Zealand	143630
PI 652160	D. carota var. sativus 'Amsterdam Grace' Denmark	143632
PI 652161	D. carota var. sativus 'Amsterdam Indu' Denmark	143634
PI 652162	D. carota var. sativus 'Banta' Denmark	143636
PI 652163	D. carota var. sativus 'Vita Longa' Netherlands	143638
PI 652164	D. carota var. sativus 'Regina' Denmark	143640
PI 652165	D. carota var. sativus 'Superpak' Netherlands	143642
PI 652166	D. carota var. sativus 'Superno' Netherlands	143644
PI 652167	D. carota var. sativus 'Formula' Netherlands	143646
PI 652168	D. carota var. sativus 'Saigarepa' Hungary	143648
PI 652169	D. carota var. sativus 'Decca' France	143650
PI 652170	D. carota var. sativus 'Tantal' France	143652
PI 652172	D. carota var. sativus 'Stupicka k Rychleni' Czech Republic	143656
PI 652174	D. carota var. sativus 'Voros Orias' Hungary	143660
PI 652175	D. carota var. sativus 'Slendero' Netherlands	143662
PI 652176	D. carota var. sativus 'Rialto' Netherlands	143664
PI 652177	D. carota var. sativus 'Regulus II' Netherlands	143666
PI 652178	D. carota var. sativus 'Winter Perfektion' Netherlands	143668
PI 652179	D. carota 'Danvers 126' United States	143670
PI 652180	D. carota var. sativus 'Moskovskaja Zimnjaja' Former Soviet Union	143672
PI 652181	D. carota var. sativus 'China 1956:25' China	143674
PI 652182	D. carota var. sativus 'London Torg' Sweden	143676
PI 652183	D. carota '8383' Germany	143678
PI 652188	D. carota 'Ping Ding' China	143680
PI 652200	D. carota 'Shantene' Kazakhstan	143684
PI 652201	D. carota 'Ames 19034' Kazakhstan	143686
PI 652202	D. carota 'Artek' Moldova	143688
PI 652203	D. carota 'Biriucekutskaja' Russian Federation	143690
PI 652204	D. carota 'Konservnaja 63' Moldova	143692
PI 652205	D. carota 'Nantskaja Gorijskaja' Georgia	143694
PI 652206	D. carota 'B92-76' Bulgaria	143696
PI 652208	D. carota 'Lu ba fen' China	143700
PI 652209	D. carota 'A ke su hu luo bu' China	143702
PI 652210	D. carota 'Tu lu fan hu luo bu' China	143704
PI 652211	D. carota 'Ha mi huang pi hu luo bu' China	143706
PI 652212	D. carota 'Ha shi hong pi hu luo bu' China	143708
PI 652216	D. carota '7009' Nepal	143710
PI 652217	D. carota 'Nantes forto' Nepal	143712
PI 652231	D. carota subsp. carota 'Nantaskaya 4' Armenia	143714
PI 652232	D. carota subsp. carota 'Leninakanian-6' Armenia	143716
PI 652242	D. carota 'American Beauty' India	143718
PI 652243	D. carota 'IIHR 089' Turkey	143720
PI 652244	D. carota 'IIHR 091' Turkey	143722
PI 652246	D. carota 'IIHR 162' Russian Federation	143726
PI 652248	D. carota 'IIHR 164' Russian Federation	143730
PI 652249	D. carota 'IIHR 165' Russian Federation	143732
PI 652253	D. carota 'IIHR 192' India	143736
PI 652254	D. carota 'IIHR 193' India	143738
PI 652255	D. carota 'IIHR 195' India	143740
PI 652257	D. carota 'Pusa Meghali' India	143744
PI 652258	D. carota 'Pusa Yamadagni' India	143746
PI 652260	D. carota 'IIHR 215' India	143750
PI 652268	D. carota 'POL176408' Poland	143756
PI 652269	D. carota 'POL176409' Poland	143758
PI 652275	D. carota 'VIR 847' Japan	143760
PI 652276	D. carota 'VIR 1084' Tajikistan	143762
PI 652277	D. carota 'VIR 1609' Mongolia	143764
PI 652278	D. carota 'VIR 1713' Kyrgyzstan	143766
PI 652279	D. carota 'VIR 1769' Russian Federation	143768
PI 652280	D. carota 'VIR 1772' Russian Federation	143770
PI 652281	D. carota 'VIR 1826' Russian Federation	143772
PI 652282	D. carota 'VIR 1843' Albania	143774
PI 652283	D. carota 'VIR 1847' China	143776
PI 652284	D. carota 'VIR 1851' Bulgaria	143778
PI 652285	D. carota 'VIR 1869' Russian Federation	143780
PI 652286	D. carota 'VIR 2052' Bulgaria	143782
PI 652287	D. carota 'VIR 2080' Armenia	143784
PI 652288	D. carota 'VIR 2086' Kazakhstan	143786
PI 652334	D. carota 'S007' Syria	143788
PI 652335	D. carota 'S107' Syria	143790
PI 652336	D. carota 'S117' Syria	143792
PI 652374	D. carota 'T072' Turkey	143794
PI 652400	D. carota 'T120' Turkey	143796
PI 652401	D. carota 'T121' Turkey	143798
PI 652402	D. carota 'T123' Turkey	143800
PI 652403	D. carota 'T124' Turkey	143802
PI 652404	D. carota 'T125' Turkey	143804
PI 652405	D. carota 'Isparta' Turkey	143806
PI 652406	D. carota 'T127' Turkey	143808
PI 652410	D. carota 'DC-99-01' India	143810
Seminis 397694	Heritage [Check]	142886
Seminis 397694	Heritage [Check]	143870
Seminis 397694	Heritage [Check]	143376
Seminis 397694	Heritage [Check]	143620
Seminis 397694	Heritage [Check]	142886
Seminis 397694	Heritage [Check]	143870
Seminis 397694	Heritage [Check]	143376
Seminis 397694	Heritage [Check]	143620
Seminis 397694	Heritage [Check]	142886
Seminis 397694	Heritage [Check]	143870
Seminis 397694	Heritage [Check]	143376
Seminis 397694	Heritage [Check]	143620
Seminis 397694	Heritage [Check]	142886
Seminis 397694	Heritage [Check]	143870
Seminis 397694	Heritage [Check]	143376
Seminis 397694	Heritage [Check]	143620
Seminis 397694	Heritage [Check]	142886
Seminis 397694	Heritage [Check]	143870
Seminis 397694	Heritage [Check]	143376
Seminis 397694	Heritage [Check]	143620
Seminis 397694	Heritage [Check]	142886
Seminis 397694	Heritage [Check]	143870
Seminis 397694	Heritage [Check]	143376
Seminis 397694	Heritage [Check]	143620
Seminis 397694	Heritage [Check]	142886
Seminis 397694	Heritage [Check]	143870
Seminis 397694	Heritage [Check]	143376
Seminis 397694	Heritage [Check]	143620
Seminis 397694	Heritage [Check]	142886
Seminis 397694	Heritage [Check]	143870
Seminis 397694	Heritage [Check]	143376
Seminis 397694	Heritage [Check]	143620
Seminis 397694	Heritage [Check]	142886
Seminis 397694	Heritage [Check]	143870
Seminis 397694	Heritage [Check]	143376
Seminis 397694	Heritage [Check]	143620
Seminis 397694	Heritage [Check]	142886
Seminis 397694	Heritage [Check]	143870
Seminis 397694	Heritage [Check]	143376
Seminis 397694	Heritage [Check]	143620
Seminis 397694	Heritage [Check]	142886
Seminis 397694	Heritage [Check]	143870
Seminis 397694	Heritage [Check]	143376
Seminis 397694	Heritage [Check]	143620
Seminis 397694	Heritage [Check]	142886
Seminis 397694	Heritage [Check]	143870
Seminis 397694	Heritage [Check]	143376
Seminis 397694	Heritage [Check]	143620
Seminis 397694	Heritage [Check]	142886
Seminis 397694	Heritage [Check]	143870
Seminis 397694	Heritage [Check]	143376
Seminis 397694	Heritage [Check]	143620
Seminis 397694	Heritage [Check]	142886
Seminis 397694	Heritage [Check]	143870
Seminis 397694	Heritage [Check]	143376
Seminis 397694	Heritage [Check]	143620
Seminis 397694	Heritage [Check]	142886
Seminis 397694	Heritage [Check]	143870
Seminis 397694	Heritage [Check]	143376
Seminis 397694	Heritage [Check]	143620
Seminis 397694	Heritage [Check]	142886
Seminis 397694	Heritage [Check]	143870
Seminis 397694	Heritage [Check]	143376
Seminis 397694	Heritage [Check]	143620
Seminis 397694	Heritage [Check]	142886
Seminis 397694	Heritage [Check]	143870
Seminis 397694	Heritage [Check]	143376
Seminis 397694	Heritage [Check]	143620
Vilmorin I04428	Bolero [Check]	142950
Vilmorin I04428	Bolero [Check]	142462
Vilmorin I04428	Bolero [Check]	142950
Vilmorin I04428	Bolero [Check]	142462
Vilmorin I04428	Bolero [Check]	142950
Vilmorin I04428	Bolero [Check]	142462
Vilmorin I04428	Bolero [Check]	142950
Vilmorin I04428	Bolero [Check]	142462
Vilmorin I04428	Bolero [Check]	142950
Vilmorin I04428	Bolero [Check]	142462
Vilmorin I04428	Bolero [Check]	142950
Vilmorin I04428	Bolero [Check]	142462
Vilmorin I04428	Bolero [Check]	142950
Vilmorin I04428	Bolero [Check]	142462
Vilmorin I04428	Bolero [Check]	142950
Vilmorin I04428	Bolero [Check]	142462
Vilmorin I04428	Bolero [Check]	142950
Vilmorin I04428	Bolero [Check]	142462
Vilmorin I04428	Bolero [Check]	142950
Vilmorin I04428	Bolero [Check]	142462
Vilmorin I04428	Bolero [Check]	142950
Vilmorin I04428	Bolero [Check]	142462
Vilmorin I04428	Bolero [Check]	142950
Vilmorin I04428	Bolero [Check]	142462
Vilmorin I04428	Bolero [Check]	142950
Vilmorin I04428	Bolero [Check]	142462
Vilmorin I04428	Bolero [Check]	142950
Vilmorin I04428	Bolero [Check]	142462
Vilmorin I04428	Bolero [Check]	142950
Vilmorin I04428	Bolero [Check]	142462
Vilmorin I04428	Bolero [Check]	142950
Vilmorin I04428	Bolero [Check]	142462
Vilmorin I04428	Bolero [Check]	142950
Vilmorin I04428	Bolero [Check]	142462
VN004264	DH1	143900
W133B	W133B	143902
W204C	W204C	143904
W255B	W255B	143906
W259B	W259B	143908
W266C	W266C	143910
W277B	W277B	143920
W278B	W278B	143922
W279B	W279B	143924
W280B	W280B	143926
W281C	W281C	143928
W285B	W285B	143930
WAY268C	WAY268C	143912
WAY271B	WAY271B	143914
WAY272C	WAY272C	143916
WAY273C	WAY273C	143918
